# Supplementary material for: Polish and New Zealand Propolis as Sources of Antioxidant Compounds Inhibit Glioblastoma (T98G, LN-18) Cell Lines and Astrocytoma Cells Derived from Patient
Source: Antioxidants (Basel). 2022 Jun 29;11(7):1305. doi: 10.3390/antiox11071305 (PMC9312157; doi:10.3390/antiox11071305)
Supplement: Supplementary file 1 [file antioxidants-11-01305-s001.zip]

Archive with 4 entries (4 files):
- DASC scratch.zip
- LN18 scratch.zip
- T98G scratch.zip
- Table S1.pdf
